# Supplementary material for: Using Breeding Populations With a Dual Purpose: Cultivar Development and Gene Mapping—A Case Study Using Resistance to Common Bacterial Blight in Dry Bean (Phaseolus vulgaris L.)
Source: Front Plant Sci. 2021 Feb 26;12:621097. doi: 10.3389/fpls.2021.621097 (PMC7953056; doi:10.3389/fpls.2021.621097)
Supplement: Supplementary file 1 [file Table_1.xlsx]

## Sheet: Sheet1
Supplementary Table 1. Resistance to common bacterial blight (CBB) in the NDSU dry bean breeding program identified under greenhouse conditions.
Genotype	Gene Pool	Race	Market Class	Breeding Stage	Unifoliate/Trifoliate
1883DRK	Andean	Nueva Granada	DRK	Preliminary	R/R
1885DRK	Andean	Nueva Granada	DRK	Preliminary	R/R
1891DRK	Andean	Nueva Granada	DRK	Preliminary	R/R
1895DRK	Andean	Nueva Granada	DRK	Preliminary	R/R
1900DRK	Andean	Nueva Granada	DRK	Preliminary	R/R
1930DRK	Andean	Nueva Granada	DRK	Preliminary	R/R
1941DRK	Andean	Nueva Granada	DRK	Preliminary	R/R
1957DRK	Andean	Nueva Granada	DRK	Preliminary	R/R
1959DRK	Andean	Nueva Granada	DRK	Preliminary	R/R
1967DRK	Andean	Nueva Granada	DRK	Preliminary	R/R
1968DRK	Andean	Nueva Granada	DRK	Preliminary	R/R
1971DRK	Andean	Nueva Granada	DRK	Preliminary	R/R
1972DRK	Andean	Nueva Granada	DRK	Preliminary	R/R
2001DRK	Andean	Nueva Granada	DRK	Preliminary	R/R
2010DRK	Andean	Nueva Granada	DRK	Preliminary	R/R
2026DRK	Andean	Nueva Granada	DRK	Preliminary	R/R
2035DRK	Andean	Nueva Granada	DRK	Preliminary	R/R
2048DRK	Andean	Nueva Granada	DRK	Preliminary	R/R
2073DRK	Andean	Nueva Granada	DRK	Preliminary	R/R
2075DRK	Andean	Nueva Granada	DRK	Preliminary	R/R
2076DRK	Andean	Nueva Granada	DRK	Preliminary	R/R
2112DRK	Andean	Nueva Granada	DRK	Preliminary	R/R
2118DRK	Andean	Nueva Granada	DRK	Preliminary	R/R
2131DRK	Andean	Nueva Granada	DRK	Preliminary	R/R
2132DRK	Andean	Nueva Granada	DRK	Preliminary	R/R
1878LRK	Andean	Nueva Granada	LRK	Preliminary	R/R
1879LRK	Andean	Nueva Granada	LRK	Preliminary	R/R
1880LRK	Andean	Nueva Granada	LRK	Preliminary	R/R
1884LRK	Andean	Nueva Granada	LRK	Preliminary	R/R
1886LRK	Andean	Nueva Granada	LRK	Preliminary	R/R
1920LRK	Andean	Nueva Granada	LRK	Preliminary	R/R
1923LRK	Andean	Nueva Granada	LRK	Preliminary	R/R
1924LRK	Andean	Nueva Granada	LRK	Preliminary	R/R
1995LRK	Andean	Nueva Granada	LRK	Preliminary	R/R
2030LRK	Andean	Nueva Granada	LRK	Preliminary	R/R
2032LRK	Andean	Nueva Granada	LRK	Preliminary	R/R
2039LRK	Andean	Nueva Granada	LRK	Preliminary	R/R
2041LRK	Andean	Nueva Granada	LRK	Preliminary	R/R
2102LRK	Andean	Nueva Granada	LRK	Preliminary	R/R
2117LRK	Andean	Nueva Granada	LRK	Preliminary	R/R
2120LRK	Andean	Nueva Granada	LRK	Preliminary	R/R
1980WK	Andean	Nueva Granada	WK	Preliminary	R/R
2090WK	Andean	Nueva Granada	WK	Preliminary	R/R
2091WK	Andean	Nueva Granada	WK	Preliminary	R/R
2095WK	Andean	Nueva Granada	WK	Preliminary	R/R
2146WK	Andean	Nueva Granada	WK	Preliminary	R/R
2149WK	Andean	Nueva Granada	WK	Preliminary	R/R
ND09726	Middle American	Durango/Jalisco	Great Northern	Advanced	R/R
ND09734	Middle American	Durango/Jalisco	Great Northern	Advanced	R/R
ND112823	Middle American	Durango/Jalisco	Great Northern	Advanced	R/R
NDF140813	Middle American	Durango/Jalisco	Great Northern	Advanced	R/R
ND112831	Middle American	Durango/Jalisco	Great Northern	Preliminary	R/R
ND112836	Middle American	Durango/Jalisco	Great Northern	Preliminary	R/R
ND112838	Middle American	Durango/Jalisco	Great Northern	Preliminary	R/R
ND112839	Middle American	Durango/Jalisco	Great Northern	Preliminary	R/R
ND112843	Middle American	Durango/Jalisco	Great Northern	Preliminary	R/R
ND121675	Middle American	Durango/Jalisco	Great Northern	Preliminary	R/R
ND121676	Middle American	Durango/Jalisco	Great Northern	Preliminary	R/R
ND121739	Middle American	Durango/Jalisco	Great Northern	Preliminary	R/R
ND121741	Middle American	Durango/Jalisco	Great Northern	Preliminary	R/R
ND121818	Middle American	Durango/Jalisco	Pink	Preliminary	R/R
ND121831	Middle American	Durango/Jalisco	Pink	Preliminary	R/R
ND121906	Middle American	Durango/Jalisco	Pink	Preliminary	R/R
ND080321	Middle American	Durango/Jalisco	Pinto	Preliminary	R/R
ND121237	Middle American	Durango/Jalisco	Pinto	Preliminary	R/R
ND121241	Middle American	Durango/Jalisco	Pinto	Preliminary	R/R
ND121260	Middle American	Durango/Jalisco	Pinto	Preliminary	R/R
ND121329	Middle American	Durango/Jalisco	Pinto	Preliminary	R/R
ND121330	Middle American	Durango/Jalisco	Pinto	Preliminary	R/R
ND121331	Middle American	Durango/Jalisco	Pinto	Preliminary	R/R
ND121336	Middle American	Durango/Jalisco	Pinto	Preliminary	R/R
ND121352	Middle American	Durango/Jalisco	Pinto	Preliminary	R/R
ND121441	Middle American	Durango/Jalisco	Pinto	Preliminary	R/R
ND121443	Middle American	Durango/Jalisco	Pinto	Preliminary	R/R
ND121446	Middle American	Durango/Jalisco	Pinto	Preliminary	R/R
ND121448	Middle American	Durango/Jalisco	Pinto	Preliminary	R/R
ND121449	Middle American	Durango/Jalisco	Pinto	Preliminary	R/R
ND121453	Middle American	Durango/Jalisco	Pinto	Preliminary	R/R
ND121454	Middle American	Durango/Jalisco	Pinto	Preliminary	R/R
ND121467	Middle American	Durango/Jalisco	Pinto	Preliminary	R/R
ND121468	Middle American	Durango/Jalisco	Pinto	Preliminary	R/R
ND121471	Middle American	Durango/Jalisco	Pinto	Preliminary	R/R
ND121479	Middle American	Durango/Jalisco	Pinto	Preliminary	R/R
ND121488	Middle American	Durango/Jalisco	Pinto	Preliminary	R/R
ND080547	Middle American	Durango/Jalisco	Red	Advanced	R/R
NDF09107	Middle American	Durango/Jalisco	Red	Advanced	R/R
NDF09108	Middle American	Durango/Jalisco	Red	Advanced	R/R
NDF140719	Middle American	Durango/Jalisco	Red	Advanced	R/R
NDF140720	Middle American	Durango/Jalisco	Red	Advanced	R/R
NDF140722	Middle American	Durango/Jalisco	Red	Advanced	R/R
NDF140723	Middle American	Durango/Jalisco	Red	Advanced	R/R
NDF140725	Middle American	Durango/Jalisco	Red	Advanced	R/R
NDF140726	Middle American	Durango/Jalisco	Red	Advanced	R/R
NDF140735	Middle American	Durango/Jalisco	Red	Advanced	R/R
NDF140741	Middle American	Durango/Jalisco	Red	Advanced	R/R
NDF140743	Middle American	Durango/Jalisco	Red	Advanced	R/R
ND112901	Middle American	Durango/Jalisco	Red	Preliminary	R/R
ND112914	Middle American	Durango/Jalisco	Red	Preliminary	R/R
ND112916	Middle American	Durango/Jalisco	Red	Preliminary	R/R
ND112918	Middle American	Durango/Jalisco	Red	Preliminary	R/R
ND112919	Middle American	Durango/Jalisco	Red	Preliminary	R/R
ND112978	Middle American	Durango/Jalisco	Red	Preliminary	R/R
ND112982	Middle American	Durango/Jalisco	Red	Preliminary	R/R
ND121804	Middle American	Durango/Jalisco	Red	Preliminary	R/R
ND121805	Middle American	Durango/Jalisco	Red	Preliminary	R/R
ND121809	Middle American	Durango/Jalisco	Red	Preliminary	R/R
ND121810	Middle American	Durango/Jalisco	Red	Preliminary	R/R
ND121811	Middle American	Durango/Jalisco	Red	Preliminary	R/R
ND121815	Middle American	Durango/Jalisco	Red	Preliminary	R/R
ND121816	Middle American	Durango/Jalisco	Red	Preliminary	R/R
ND121819	Middle American	Durango/Jalisco	Red	Preliminary	R/R
ND121822	Middle American	Durango/Jalisco	Red	Preliminary	R/R
ND121823	Middle American	Durango/Jalisco	Red	Preliminary	R/R
ND121824	Middle American	Durango/Jalisco	Red	Preliminary	R/R
ND121825	Middle American	Durango/Jalisco	Red	Preliminary	R/R
ND121826	Middle American	Durango/Jalisco	Red	Preliminary	R/R
ND121829	Middle American	Durango/Jalisco	Red	Preliminary	R/R
ND121830	Middle American	Durango/Jalisco	Red	Preliminary	R/R
ND121841	Middle American	Durango/Jalisco	Red	Preliminary	R/R
ND121872	Middle American	Durango/Jalisco	Red	Preliminary	R/R
ND121875	Middle American	Durango/Jalisco	Red	Preliminary	R/R
ND121894	Middle American	Durango/Jalisco	Red	Preliminary	R/R
ND121922	Middle American	Durango/Jalisco	Red	Preliminary	R/R
ND121924	Middle American	Durango/Jalisco	Red	Preliminary	R/R
ND121929	Middle American	Durango/Jalisco	Red	Preliminary	R/R
ND121930	Middle American	Durango/Jalisco	Red	Preliminary	R/R
ND121944	Middle American	Durango/Jalisco	Red	Preliminary	R/R
ND121945	Middle American	Durango/Jalisco	Red	Preliminary	R/R
ND121946	Middle American	Durango/Jalisco	Red	Preliminary	R/R
ND121948	Middle American	Durango/Jalisco	Red	Preliminary	R/R
NDF121820	Middle American	Durango/Jalisco	Red	Preliminary	R/R
ND071061	Middle American	Mesoamerican	Black	Advanced	R/R
ND081154	Middle American	Mesoamerican	Black	Advanced	R/R
NDF120172	Middle American	Mesoamerican	Black	Preliminary	R/R
NDF120306	Middle American	Mesoamerican	Black	Preliminary	R/R
NDF120310	Middle American	Mesoamerican	Black	Preliminary	R/R
NDF120405	Middle American	Mesoamerican	Black	Preliminary	R/R
ND122062	Middle American	Mesoamerican	Navy	Preliminary	R/R
ND122151	Middle American	Mesoamerican	Navy	Preliminary	R/R
1934DRK	Andean	Nueva Granada	DRK	Preliminary	R/S
1935DRK	Andean	Nueva Granada	DRK	Preliminary	R/S
1940DRK	Andean	Nueva Granada	DRK	Preliminary	R/S
1944DRK	Andean	Nueva Granada	DRK	Preliminary	R/S
1947DRK	Andean	Nueva Granada	DRK	Preliminary	R/S
1952DRK	Andean	Nueva Granada	DRK	Preliminary	R/S
1954DRK	Andean	Nueva Granada	DRK	Preliminary	R/S
1988DRK	Andean	Nueva Granada	DRK	Preliminary	R/S
2027DRK	Andean	Nueva Granada	DRK	Preliminary	R/S
2036DRK	Andean	Nueva Granada	DRK	Preliminary	R/S
2038DRK	Andean	Nueva Granada	DRK	Preliminary	R/S
2051DRK	Andean	Nueva Granada	DRK	Preliminary	R/S
2072DRK	Andean	Nueva Granada	DRK	Preliminary	R/S
2077DRK	Andean	Nueva Granada	DRK	Preliminary	R/S
2099DRK	Andean	Nueva Granada	DRK	Preliminary	R/S
2104DRK	Andean	Nueva Granada	DRK	Preliminary	R/S
2113DRK	Andean	Nueva Granada	DRK	Preliminary	R/S
2114DRK	Andean	Nueva Granada	DRK	Preliminary	R/S
2119DRK	Andean	Nueva Granada	DRK	Preliminary	R/S
2133DRK	Andean	Nueva Granada	DRK	Preliminary	R/S
2135DRK	Andean	Nueva Granada	DRK	Preliminary	R/S
1881LRK	Andean	Nueva Granada	LRK	Preliminary	R/S
1882LRK	Andean	Nueva Granada	LRK	Preliminary	R/S
1921LRK	Andean	Nueva Granada	LRK	Preliminary	R/S
1997LRK	Andean	Nueva Granada	LRK	Preliminary	R/S
2031LRK	Andean	Nueva Granada	LRK	Preliminary	R/S
2098LRK	Andean	Nueva Granada	LRK	Preliminary	R/S
2121LRK	Andean	Nueva Granada	LRK	Preliminary	R/S
1983WK	Andean	Nueva Granada	WK	Preliminary	R/S
1985WK	Andean	Nueva Granada	WK	Preliminary	R/S
2062WK	Andean	Nueva Granada	WK	Preliminary	R/S
2148WK	Andean	Nueva Granada	WK	Preliminary	R/S
ND112828	Middle American	Durango/Jalisco	Great Northern	Advanced	R/S
ND112820	Middle American	Durango/Jalisco	Great Northern	Preliminary	R/S
ND121719	Middle American	Durango/Jalisco	Great Northern	Preliminary	R/S
ND112929	Middle American	Durango/Jalisco	Pink	Preliminary	R/S
ND112935	Middle American	Durango/Jalisco	Pink	Preliminary	R/S
ND112974	Middle American	Durango/Jalisco	Pink	Preliminary	R/S
ND121883	Middle American	Durango/Jalisco	Pink	Preliminary	R/S
ND121941	Middle American	Durango/Jalisco	Pink	Preliminary	R/S
ND121947	Middle American	Durango/Jalisco	Pink	Preliminary	R/S
NDF140658	Middle American	Durango/Jalisco	Pinto	Advanced	R/S
ND080247	Middle American	Durango/Jalisco	Pinto	Preliminary	R/S
ND080307	Middle American	Durango/Jalisco	Pinto	Preliminary	R/S
ND080313	Middle American	Durango/Jalisco	Pinto	Preliminary	R/S
ND121265	Middle American	Durango/Jalisco	Pinto	Preliminary	R/S
ND121277	Middle American	Durango/Jalisco	Pinto	Preliminary	R/S
ND121328	Middle American	Durango/Jalisco	Pinto	Preliminary	R/S
ND121334	Middle American	Durango/Jalisco	Pinto	Preliminary	R/S
ND121350	Middle American	Durango/Jalisco	Pinto	Preliminary	R/S
ND121351	Middle American	Durango/Jalisco	Pinto	Preliminary	R/S
ND121442	Middle American	Durango/Jalisco	Pinto	Preliminary	R/S
ND121444	Middle American	Durango/Jalisco	Pinto	Preliminary	R/S
ND121445	Middle American	Durango/Jalisco	Pinto	Preliminary	R/S
ND121447	Middle American	Durango/Jalisco	Pinto	Preliminary	R/S
ND121452	Middle American	Durango/Jalisco	Pinto	Preliminary	R/S
ND121464	Middle American	Durango/Jalisco	Pinto	Preliminary	R/S
ND121478	Middle American	Durango/Jalisco	Pinto	Preliminary	R/S
ND112915	Middle American	Durango/Jalisco	Red	Preliminary	R/S
ND112938	Middle American	Durango/Jalisco	Red	Preliminary	R/S
ND112983	Middle American	Durango/Jalisco	Red	Preliminary	R/S
ND121803	Middle American	Durango/Jalisco	Red	Preliminary	R/S
ND121807	Middle American	Durango/Jalisco	Red	Preliminary	R/S
ND121808	Middle American	Durango/Jalisco	Red	Preliminary	R/S
ND121812	Middle American	Durango/Jalisco	Red	Preliminary	R/S
ND121813	Middle American	Durango/Jalisco	Red	Preliminary	R/S
ND121821	Middle American	Durango/Jalisco	Red	Preliminary	R/S
ND121827	Middle American	Durango/Jalisco	Red	Preliminary	R/S
ND121828	Middle American	Durango/Jalisco	Red	Preliminary	R/S
ND121844	Middle American	Durango/Jalisco	Red	Preliminary	R/S
ND121850	Middle American	Durango/Jalisco	Red	Preliminary	R/S
ND121863	Middle American	Durango/Jalisco	Red	Preliminary	R/S
ND121865	Middle American	Durango/Jalisco	Red	Preliminary	R/S
ND121867	Middle American	Durango/Jalisco	Red	Preliminary	R/S
ND121870	Middle American	Durango/Jalisco	Red	Preliminary	R/S
ND121874	Middle American	Durango/Jalisco	Red	Preliminary	R/S
ND121877	Middle American	Durango/Jalisco	Red	Preliminary	R/S
ND121895	Middle American	Durango/Jalisco	Red	Preliminary	R/S
ND121897	Middle American	Durango/Jalisco	Red	Preliminary	R/S
ND121898	Middle American	Durango/Jalisco	Red	Preliminary	R/S
ND121899	Middle American	Durango/Jalisco	Red	Preliminary	R/S
ND121905	Middle American	Durango/Jalisco	Red	Preliminary	R/S
ND121920	Middle American	Durango/Jalisco	Red	Preliminary	R/S
ND121921	Middle American	Durango/Jalisco	Red	Preliminary	R/S
ND121925	Middle American	Durango/Jalisco	Red	Preliminary	R/S
ND121926	Middle American	Durango/Jalisco	Red	Preliminary	R/S
ND121927	Middle American	Durango/Jalisco	Red	Preliminary	R/S
ND121928	Middle American	Durango/Jalisco	Red	Preliminary	R/S
ND081144	Middle American	Mesoamerican	Black	Advanced	R/S
ND132617	Middle American	Mesoamerican	Black	Advanced	R/S
NDF120021	Middle American	Mesoamerican	Black	Preliminary	R/S
NDF120108	Middle American	Mesoamerican	Black	Preliminary	R/S
NDF120123	Middle American	Mesoamerican	Black	Preliminary	R/S
NDF120139	Middle American	Mesoamerican	Black	Preliminary	R/S
NDF120140	Middle American	Mesoamerican	Black	Preliminary	R/S
NDF120141	Middle American	Mesoamerican	Black	Preliminary	R/S
NDF120155	Middle American	Mesoamerican	Black	Preliminary	R/S
NDF120158	Middle American	Mesoamerican	Black	Preliminary	R/S
NDF120174	Middle American	Mesoamerican	Black	Preliminary	R/S
NDF120175	Middle American	Mesoamerican	Black	Preliminary	R/S
NDF120178	Middle American	Mesoamerican	Black	Preliminary	R/S
NDF120180	Middle American	Mesoamerican	Black	Preliminary	R/S
NDF120181	Middle American	Mesoamerican	Black	Preliminary	R/S
NDF120183	Middle American	Mesoamerican	Black	Preliminary	R/S
NDF120248	Middle American	Mesoamerican	Black	Preliminary	R/S
NDF120249	Middle American	Mesoamerican	Black	Preliminary	R/S
NDF120250	Middle American	Mesoamerican	Black	Preliminary	R/S
NDF120255	Middle American	Mesoamerican	Black	Preliminary	R/S
NDF120258	Middle American	Mesoamerican	Black	Preliminary	R/S
NDF120263	Middle American	Mesoamerican	Black	Preliminary	R/S
NDF120270	Middle American	Mesoamerican	Black	Preliminary	R/S
NDF120305	Middle American	Mesoamerican	Black	Preliminary	R/S
NDF120311	Middle American	Mesoamerican	Black	Preliminary	R/S
NDF120316	Middle American	Mesoamerican	Black	Preliminary	R/S
NDF120358	Middle American	Mesoamerican	Black	Preliminary	R/S
NDF120359	Middle American	Mesoamerican	Black	Preliminary	R/S
NDF120361	Middle American	Mesoamerican	Black	Preliminary	R/S
NDF120363	Middle American	Mesoamerican	Black	Preliminary	R/S
NDF120364	Middle American	Mesoamerican	Black	Preliminary	R/S
NDF120365	Middle American	Mesoamerican	Black	Preliminary	R/S
NDF120391	Middle American	Mesoamerican	Black	Preliminary	R/S
NDF120398	Middle American	Mesoamerican	Black	Preliminary	R/S
NDF120399	Middle American	Mesoamerican	Black	Preliminary	R/S
NDF120400	Middle American	Mesoamerican	Black	Preliminary	R/S
NDF120407	Middle American	Mesoamerican	Black	Preliminary	R/S
NDF120409	Middle American	Mesoamerican	Black	Preliminary	R/S
NDF120422	Middle American	Mesoamerican	Black	Preliminary	R/S
NDF120426	Middle American	Mesoamerican	Black	Preliminary	R/S
ND080910	Middle American	Mesoamerican	Navy	Advanced	R/S
ND122063	Middle American	Mesoamerican	Navy	Preliminary	R/S
ND122150	Middle American	Mesoamerican	Navy	Preliminary	R/S
1936LRK	Andean	Nueva Granada	LRK	Advanced	S/R
2040LRK	Andean	Nueva Granada	LRK	Advanced	S/R
1913LRK	Andean	Nueva Granada	LRK	Preliminary	S/R
1914LRK	Andean	Nueva Granada	LRK	Preliminary	S/R
1915LRK	Andean	Nueva Granada	LRK	Preliminary	S/R
1932LRK	Andean	Nueva Granada	LRK	Preliminary	S/R
2070LRK	Andean	Nueva Granada	LRK	Preliminary	S/R
2082LRK	Andean	Nueva Granada	LRK	Preliminary	S/R
2063WK	Andean	Nueva Granada	WK	Preliminary	S/R
2143WK	Andean	Nueva Granada	WK	Preliminary	S/R
2147WK	Andean	Nueva Granada	WK	Preliminary	S/R
NDF140812	Middle American	Durango/Jalisco	Great Northern	Advanced	S/R
NDF140820	Middle American	Durango/Jalisco	Great Northern	Advanced	S/R
ND121658	Middle American	Durango/Jalisco	Great Northern	Preliminary	S/R
ND121663	Middle American	Durango/Jalisco	Great Northern	Preliminary	S/R
ND121680	Middle American	Durango/Jalisco	Great Northern	Preliminary	S/R
ND121729	Middle American	Durango/Jalisco	Great Northern	Preliminary	S/R
ND121730	Middle American	Durango/Jalisco	Great Northern	Preliminary	S/R
ND121731	Middle American	Durango/Jalisco	Great Northern	Preliminary	S/R
ND131406	Middle American	Durango/Jalisco	Pinto	Advanced	S/R
NDF140646	Middle American	Durango/Jalisco	Pinto	Advanced	S/R
NDZ06218	Middle American	Durango/Jalisco	Pinto	Advanced	S/R
ND121354	Middle American	Durango/Jalisco	Pinto	Preliminary	S/R
ND121371	Middle American	Durango/Jalisco	Pinto	Preliminary	S/R
ND121372	Middle American	Durango/Jalisco	Pinto	Preliminary	S/R
ND121391	Middle American	Durango/Jalisco	Pinto	Preliminary	S/R
ND121400	Middle American	Durango/Jalisco	Pinto	Preliminary	S/R
ND121407	Middle American	Durango/Jalisco	Pinto	Preliminary	S/R
ND121410	Middle American	Durango/Jalisco	Pinto	Preliminary	S/R
ND121415	Middle American	Durango/Jalisco	Pinto	Preliminary	S/R
ND121422	Middle American	Durango/Jalisco	Pinto	Preliminary	S/R
ND121490	Middle American	Durango/Jalisco	Pinto	Preliminary	S/R
ND121505	Middle American	Durango/Jalisco	Pinto	Preliminary	S/R
ND121515	Middle American	Durango/Jalisco	Pinto	Preliminary	S/R
ND121560	Middle American	Durango/Jalisco	Pinto	Preliminary	S/R
ND121561	Middle American	Durango/Jalisco	Pinto	Preliminary	S/R
ND121565	Middle American	Durango/Jalisco	Pinto	Preliminary	S/R
ND121570	Middle American	Durango/Jalisco	Pinto	Preliminary	S/R
ND121576	Middle American	Durango/Jalisco	Pinto	Preliminary	S/R
NDF140736	Middle American	Durango/Jalisco	Red	Advanced	S/R
NDF140750	Middle American	Durango/Jalisco	Red	Advanced	S/R
ND121806	Middle American	Durango/Jalisco	Red	Preliminary	S/R
ND132700	Middle American	Mesoamerican	Black	Advanced	S/R
ND132788	Middle American	Mesoamerican	Black	Advanced	S/R
NDF120100	Middle American	Mesoamerican	Black	Preliminary	S/R
NDF120101	Middle American	Mesoamerican	Black	Preliminary	S/R
NDF120157	Middle American	Mesoamerican	Black	Preliminary	S/R
NDF120272	Middle American	Mesoamerican	Black	Preliminary	S/R
NDF120273	Middle American	Mesoamerican	Black	Preliminary	S/R
NDF120280	Middle American	Mesoamerican	Black	Preliminary	S/R
NDF120424	Middle American	Mesoamerican	Black	Preliminary	S/R
1904DRK	Andean	Nueva Granada	DRK	Preliminary	S/S
1978DRK	Andean	Nueva Granada	DRK	Preliminary	S/S
1998DRK	Andean	Nueva Granada	DRK	Preliminary	S/S
2000DRK	Andean	Nueva Granada	DRK	Preliminary	S/S
2006DRK	Andean	Nueva Granada	DRK	Preliminary	S/S
2008DRK	Andean	Nueva Granada	DRK	Preliminary	S/S
2009DRK	Andean	Nueva Granada	DRK	Preliminary	S/S
2015DRK	Andean	Nueva Granada	DRK	Preliminary	S/S
2016DRK	Andean	Nueva Granada	DRK	Preliminary	S/S
2019DRK	Andean	Nueva Granada	DRK	Preliminary	S/S
2044DRK	Andean	Nueva Granada	DRK	Preliminary	S/S
2046DRK	Andean	Nueva Granada	DRK	Preliminary	S/S
2074DRK	Andean	Nueva Granada	DRK	Preliminary	S/S
2096DRK	Andean	Nueva Granada	DRK	Preliminary	S/S
2116DRK	Andean	Nueva Granada	DRK	Preliminary	S/S
1996LRK	Andean	Nueva Granada	LRK	Advanced	S/S
2035LRK	Andean	Nueva Granada	LRK	Advanced	S/S
1890LRK	Andean	Nueva Granada	LRK	Preliminary	S/S
1892LRK	Andean	Nueva Granada	LRK	Preliminary	S/S
1911LRK	Andean	Nueva Granada	LRK	Preliminary	S/S
1919LRK	Andean	Nueva Granada	LRK	Preliminary	S/S
1922LRK	Andean	Nueva Granada	LRK	Preliminary	S/S
1925LRK	Andean	Nueva Granada	LRK	Preliminary	S/S
1953LRK	Andean	Nueva Granada	LRK	Preliminary	S/S
1989LRK	Andean	Nueva Granada	LRK	Preliminary	S/S
1990LRK	Andean	Nueva Granada	LRK	Preliminary	S/S
1991LRK	Andean	Nueva Granada	LRK	Preliminary	S/S
1992LRK	Andean	Nueva Granada	LRK	Preliminary	S/S
1994LRK	Andean	Nueva Granada	LRK	Preliminary	S/S
1998LRK	Andean	Nueva Granada	LRK	Preliminary	S/S
1999LRK	Andean	Nueva Granada	LRK	Preliminary	S/S
2092LRK	Andean	Nueva Granada	LRK	Preliminary	S/S
2127LRK	Andean	Nueva Granada	LRK	Preliminary	S/S
2056WK	Andean	Nueva Granada	WK	Preliminary	S/S
2060WK	Andean	Nueva Granada	WK	Preliminary	S/S
2064WK	Andean	Nueva Granada	WK	Preliminary	S/S
2065WK	Andean	Nueva Granada	WK	Preliminary	S/S
2069WK	Andean	Nueva Granada	WK	Preliminary	S/S
2082WK	Andean	Nueva Granada	WK	Preliminary	S/S
2089WK	Andean	Nueva Granada	WK	Preliminary	S/S
ND080412	Middle American	Durango/Jalisco	Great Northern	Advanced	S/S
ND09702	Middle American	Durango/Jalisco	Great Northern	Advanced	S/S
ND09709	Middle American	Durango/Jalisco	Great Northern	Advanced	S/S
ND09713	Middle American	Durango/Jalisco	Great Northern	Advanced	S/S
ND112808	Middle American	Durango/Jalisco	Great Northern	Advanced	S/S
ND112814	Middle American	Durango/Jalisco	Great Northern	Advanced	S/S
ND112815	Middle American	Durango/Jalisco	Great Northern	Advanced	S/S
ND112816	Middle American	Durango/Jalisco	Great Northern	Advanced	S/S
ND112844	Middle American	Durango/Jalisco	Great Northern	Advanced	S/S
NDF09003	Middle American	Durango/Jalisco	Great Northern	Advanced	S/S
NDF140831	Middle American	Durango/Jalisco	Great Northern	Advanced	S/S
NDF140832	Middle American	Durango/Jalisco	Great Northern	Advanced	S/S
ND112811	Middle American	Durango/Jalisco	Great Northern	Preliminary	S/S
ND112812	Middle American	Durango/Jalisco	Great Northern	Preliminary	S/S
ND112824	Middle American	Durango/Jalisco	Great Northern	Preliminary	S/S
ND112830	Middle American	Durango/Jalisco	Great Northern	Preliminary	S/S
ND121606	Middle American	Durango/Jalisco	Great Northern	Preliminary	S/S
ND121607	Middle American	Durango/Jalisco	Great Northern	Preliminary	S/S
ND121611	Middle American	Durango/Jalisco	Great Northern	Preliminary	S/S
ND121612	Middle American	Durango/Jalisco	Great Northern	Preliminary	S/S
ND121613	Middle American	Durango/Jalisco	Great Northern	Preliminary	S/S
ND121614	Middle American	Durango/Jalisco	Great Northern	Preliminary	S/S
ND121615	Middle American	Durango/Jalisco	Great Northern	Preliminary	S/S
ND121618	Middle American	Durango/Jalisco	Great Northern	Preliminary	S/S
ND121622	Middle American	Durango/Jalisco	Great Northern	Preliminary	S/S
ND121625	Middle American	Durango/Jalisco	Great Northern	Preliminary	S/S
ND121627	Middle American	Durango/Jalisco	Great Northern	Preliminary	S/S
ND121630	Middle American	Durango/Jalisco	Great Northern	Preliminary	S/S
ND121636	Middle American	Durango/Jalisco	Great Northern	Preliminary	S/S
ND121637	Middle American	Durango/Jalisco	Great Northern	Preliminary	S/S
ND121639	Middle American	Durango/Jalisco	Great Northern	Preliminary	S/S
ND121640	Middle American	Durango/Jalisco	Great Northern	Preliminary	S/S
ND121641	Middle American	Durango/Jalisco	Great Northern	Preliminary	S/S
ND121642	Middle American	Durango/Jalisco	Great Northern	Preliminary	S/S
ND121645	Middle American	Durango/Jalisco	Great Northern	Preliminary	S/S
ND121646	Middle American	Durango/Jalisco	Great Northern	Preliminary	S/S
ND121647	Middle American	Durango/Jalisco	Great Northern	Preliminary	S/S
ND121648	Middle American	Durango/Jalisco	Great Northern	Preliminary	S/S
ND121652	Middle American	Durango/Jalisco	Great Northern	Preliminary	S/S
ND121653	Middle American	Durango/Jalisco	Great Northern	Preliminary	S/S
ND121654	Middle American	Durango/Jalisco	Great Northern	Preliminary	S/S
ND121655	Middle American	Durango/Jalisco	Great Northern	Preliminary	S/S
ND121656	Middle American	Durango/Jalisco	Great Northern	Preliminary	S/S
ND121657	Middle American	Durango/Jalisco	Great Northern	Preliminary	S/S
ND121660	Middle American	Durango/Jalisco	Great Northern	Preliminary	S/S
ND121666	Middle American	Durango/Jalisco	Great Northern	Preliminary	S/S
ND121668	Middle American	Durango/Jalisco	Great Northern	Preliminary	S/S
ND121672	Middle American	Durango/Jalisco	Great Northern	Preliminary	S/S
ND121677	Middle American	Durango/Jalisco	Great Northern	Preliminary	S/S
ND121679	Middle American	Durango/Jalisco	Great Northern	Preliminary	S/S
ND121681	Middle American	Durango/Jalisco	Great Northern	Preliminary	S/S
ND121682	Middle American	Durango/Jalisco	Great Northern	Preliminary	S/S
ND121686	Middle American	Durango/Jalisco	Great Northern	Preliminary	S/S
ND121687	Middle American	Durango/Jalisco	Great Northern	Preliminary	S/S
ND121689	Middle American	Durango/Jalisco	Great Northern	Preliminary	S/S
ND121690	Middle American	Durango/Jalisco	Great Northern	Preliminary	S/S
ND121692	Middle American	Durango/Jalisco	Great Northern	Preliminary	S/S
ND121697	Middle American	Durango/Jalisco	Great Northern	Preliminary	S/S
ND121698	Middle American	Durango/Jalisco	Great Northern	Preliminary	S/S
ND121699	Middle American	Durango/Jalisco	Great Northern	Preliminary	S/S
ND121700	Middle American	Durango/Jalisco	Great Northern	Preliminary	S/S
ND121703	Middle American	Durango/Jalisco	Great Northern	Preliminary	S/S
ND121705	Middle American	Durango/Jalisco	Great Northern	Preliminary	S/S
ND121709	Middle American	Durango/Jalisco	Great Northern	Preliminary	S/S
ND121710	Middle American	Durango/Jalisco	Great Northern	Preliminary	S/S
ND121716	Middle American	Durango/Jalisco	Great Northern	Preliminary	S/S
ND121721	Middle American	Durango/Jalisco	Great Northern	Preliminary	S/S
ND121725	Middle American	Durango/Jalisco	Great Northern	Preliminary	S/S
ND121727	Middle American	Durango/Jalisco	Great Northern	Preliminary	S/S
ND121732	Middle American	Durango/Jalisco	Great Northern	Preliminary	S/S
ND121733	Middle American	Durango/Jalisco	Great Northern	Preliminary	S/S
ND121735	Middle American	Durango/Jalisco	Great Northern	Preliminary	S/S
ND112931	Middle American	Durango/Jalisco	Pink	Advanced	S/S
ND112934	Middle American	Durango/Jalisco	Pink	Advanced	S/S
ND112953	Middle American	Durango/Jalisco	Pink	Advanced	S/S
ND112905	Middle American	Durango/Jalisco	Pink	Preliminary	S/S
ND112907	Middle American	Durango/Jalisco	Pink	Preliminary	S/S
ND112930	Middle American	Durango/Jalisco	Pink	Preliminary	S/S
ND112956	Middle American	Durango/Jalisco	Pink	Preliminary	S/S
ND112959	Middle American	Durango/Jalisco	Pink	Preliminary	S/S
ND112964	Middle American	Durango/Jalisco	Pink	Preliminary	S/S
ND112966	Middle American	Durango/Jalisco	Pink	Preliminary	S/S
ND112973	Middle American	Durango/Jalisco	Pink	Preliminary	S/S
ND121884	Middle American	Durango/Jalisco	Pink	Preliminary	S/S
ND121885	Middle American	Durango/Jalisco	Pink	Preliminary	S/S
ND121887	Middle American	Durango/Jalisco	Pink	Preliminary	S/S
ND121888	Middle American	Durango/Jalisco	Pink	Preliminary	S/S
ND121890	Middle American	Durango/Jalisco	Pink	Preliminary	S/S
ND121936	Middle American	Durango/Jalisco	Pink	Preliminary	S/S
ND121938	Middle American	Durango/Jalisco	Pink	Preliminary	S/S
ND080216	Middle American	Durango/Jalisco	Pinto	Advanced	S/S
ND101324	Middle American	Durango/Jalisco	Pinto	Advanced	S/S
ND101331	Middle American	Durango/Jalisco	Pinto	Advanced	S/S
ND101354	Middle American	Durango/Jalisco	Pinto	Advanced	S/S
ND101362	Middle American	Durango/Jalisco	Pinto	Advanced	S/S
ND101363	Middle American	Durango/Jalisco	Pinto	Advanced	S/S
ND101364	Middle American	Durango/Jalisco	Pinto	Advanced	S/S
ND101365	Middle American	Durango/Jalisco	Pinto	Advanced	S/S
ND101368	Middle American	Durango/Jalisco	Pinto	Advanced	S/S
ND131405	Middle American	Durango/Jalisco	Pinto	Advanced	S/S
ND131413	Middle American	Durango/Jalisco	Pinto	Advanced	S/S
ND131502	Middle American	Durango/Jalisco	Pinto	Advanced	S/S
ND131543	Middle American	Durango/Jalisco	Pinto	Advanced	S/S
ND131551	Middle American	Durango/Jalisco	Pinto	Advanced	S/S
NDF140505	Middle American	Durango/Jalisco	Pinto	Advanced	S/S
NDF140660	Middle American	Durango/Jalisco	Pinto	Advanced	S/S
NDF140663	Middle American	Durango/Jalisco	Pinto	Advanced	S/S
NDF140673	Middle American	Durango/Jalisco	Pinto	Advanced	S/S
NDF140682	Middle American	Durango/Jalisco	Pinto	Advanced	S/S
NDF141506	Middle American	Durango/Jalisco	Pinto	Advanced	S/S
NDF141507	Middle American	Durango/Jalisco	Pinto	Advanced	S/S
ND080211	Middle American	Durango/Jalisco	Pinto	Preliminary	S/S
ND080228	Middle American	Durango/Jalisco	Pinto	Preliminary	S/S
ND080267	Middle American	Durango/Jalisco	Pinto	Preliminary	S/S
ND080279	Middle American	Durango/Jalisco	Pinto	Preliminary	S/S
ND101301	Middle American	Durango/Jalisco	Pinto	Preliminary	S/S
ND101322	Middle American	Durango/Jalisco	Pinto	Preliminary	S/S
ND101328	Middle American	Durango/Jalisco	Pinto	Preliminary	S/S
ND101344	Middle American	Durango/Jalisco	Pinto	Preliminary	S/S
ND101350	Middle American	Durango/Jalisco	Pinto	Preliminary	S/S
ND101352	Middle American	Durango/Jalisco	Pinto	Preliminary	S/S
ND101353	Middle American	Durango/Jalisco	Pinto	Preliminary	S/S
ND101355	Middle American	Durango/Jalisco	Pinto	Preliminary	S/S
ND121209	Middle American	Durango/Jalisco	Pinto	Preliminary	S/S
ND121214	Middle American	Durango/Jalisco	Pinto	Preliminary	S/S
ND121217	Middle American	Durango/Jalisco	Pinto	Preliminary	S/S
ND121218	Middle American	Durango/Jalisco	Pinto	Preliminary	S/S
ND121229	Middle American	Durango/Jalisco	Pinto	Preliminary	S/S
ND121231	Middle American	Durango/Jalisco	Pinto	Preliminary	S/S
ND121236	Middle American	Durango/Jalisco	Pinto	Preliminary	S/S
ND121261	Middle American	Durango/Jalisco	Pinto	Preliminary	S/S
ND121268	Middle American	Durango/Jalisco	Pinto	Preliminary	S/S
ND121276	Middle American	Durango/Jalisco	Pinto	Preliminary	S/S
ND121281	Middle American	Durango/Jalisco	Pinto	Preliminary	S/S
ND121283	Middle American	Durango/Jalisco	Pinto	Preliminary	S/S
ND121284	Middle American	Durango/Jalisco	Pinto	Preliminary	S/S
ND121285	Middle American	Durango/Jalisco	Pinto	Preliminary	S/S
ND121286	Middle American	Durango/Jalisco	Pinto	Preliminary	S/S
ND121290	Middle American	Durango/Jalisco	Pinto	Preliminary	S/S
ND121296	Middle American	Durango/Jalisco	Pinto	Preliminary	S/S
ND121304	Middle American	Durango/Jalisco	Pinto	Preliminary	S/S
ND121306	Middle American	Durango/Jalisco	Pinto	Preliminary	S/S
ND121309	Middle American	Durango/Jalisco	Pinto	Preliminary	S/S
ND121315	Middle American	Durango/Jalisco	Pinto	Preliminary	S/S
ND121344	Middle American	Durango/Jalisco	Pinto	Preliminary	S/S
ND121345	Middle American	Durango/Jalisco	Pinto	Preliminary	S/S
ND121348	Middle American	Durango/Jalisco	Pinto	Preliminary	S/S
ND121349	Middle American	Durango/Jalisco	Pinto	Preliminary	S/S
ND121355	Middle American	Durango/Jalisco	Pinto	Preliminary	S/S
ND121356	Middle American	Durango/Jalisco	Pinto	Preliminary	S/S
ND121358	Middle American	Durango/Jalisco	Pinto	Preliminary	S/S
ND121362	Middle American	Durango/Jalisco	Pinto	Preliminary	S/S
ND121365	Middle American	Durango/Jalisco	Pinto	Preliminary	S/S
ND121366	Middle American	Durango/Jalisco	Pinto	Preliminary	S/S
ND121367	Middle American	Durango/Jalisco	Pinto	Preliminary	S/S
ND121375	Middle American	Durango/Jalisco	Pinto	Preliminary	S/S
ND121377	Middle American	Durango/Jalisco	Pinto	Preliminary	S/S
ND121380	Middle American	Durango/Jalisco	Pinto	Preliminary	S/S
ND121381	Middle American	Durango/Jalisco	Pinto	Preliminary	S/S
ND121389	Middle American	Durango/Jalisco	Pinto	Preliminary	S/S
ND121390	Middle American	Durango/Jalisco	Pinto	Preliminary	S/S
ND121392	Middle American	Durango/Jalisco	Pinto	Preliminary	S/S
ND121402	Middle American	Durango/Jalisco	Pinto	Preliminary	S/S
ND121404	Middle American	Durango/Jalisco	Pinto	Preliminary	S/S
ND121405	Middle American	Durango/Jalisco	Pinto	Preliminary	S/S
ND121411	Middle American	Durango/Jalisco	Pinto	Preliminary	S/S
ND121417	Middle American	Durango/Jalisco	Pinto	Preliminary	S/S
ND121418	Middle American	Durango/Jalisco	Pinto	Preliminary	S/S
ND121419	Middle American	Durango/Jalisco	Pinto	Preliminary	S/S
ND121423	Middle American	Durango/Jalisco	Pinto	Preliminary	S/S
ND121425	Middle American	Durango/Jalisco	Pinto	Preliminary	S/S
ND121427	Middle American	Durango/Jalisco	Pinto	Preliminary	S/S
ND121428	Middle American	Durango/Jalisco	Pinto	Preliminary	S/S
ND121432	Middle American	Durango/Jalisco	Pinto	Preliminary	S/S
ND121456	Middle American	Durango/Jalisco	Pinto	Preliminary	S/S
ND121461	Middle American	Durango/Jalisco	Pinto	Preliminary	S/S
ND121487	Middle American	Durango/Jalisco	Pinto	Preliminary	S/S
ND121497	Middle American	Durango/Jalisco	Pinto	Preliminary	S/S
ND121499	Middle American	Durango/Jalisco	Pinto	Preliminary	S/S
ND121509	Middle American	Durango/Jalisco	Pinto	Preliminary	S/S
ND121512	Middle American	Durango/Jalisco	Pinto	Preliminary	S/S
ND121514	Middle American	Durango/Jalisco	Pinto	Preliminary	S/S
ND121516	Middle American	Durango/Jalisco	Pinto	Preliminary	S/S
ND121521	Middle American	Durango/Jalisco	Pinto	Preliminary	S/S
ND121523	Middle American	Durango/Jalisco	Pinto	Preliminary	S/S
ND121524	Middle American	Durango/Jalisco	Pinto	Preliminary	S/S
ND121525	Middle American	Durango/Jalisco	Pinto	Preliminary	S/S
ND121526	Middle American	Durango/Jalisco	Pinto	Preliminary	S/S
ND121530	Middle American	Durango/Jalisco	Pinto	Preliminary	S/S
ND121531	Middle American	Durango/Jalisco	Pinto	Preliminary	S/S
ND121539	Middle American	Durango/Jalisco	Pinto	Preliminary	S/S
ND121540	Middle American	Durango/Jalisco	Pinto	Preliminary	S/S
ND121545	Middle American	Durango/Jalisco	Pinto	Preliminary	S/S
ND121556	Middle American	Durango/Jalisco	Pinto	Preliminary	S/S
ND121559	Middle American	Durango/Jalisco	Pinto	Preliminary	S/S
ND121564	Middle American	Durango/Jalisco	Pinto	Preliminary	S/S
ND121566	Middle American	Durango/Jalisco	Pinto	Preliminary	S/S
ND121571	Middle American	Durango/Jalisco	Pinto	Preliminary	S/S
ND121572	Middle American	Durango/Jalisco	Pinto	Preliminary	S/S
ND121573	Middle American	Durango/Jalisco	Pinto	Preliminary	S/S
ND121577	Middle American	Durango/Jalisco	Pinto	Preliminary	S/S
ND121580	Middle American	Durango/Jalisco	Pinto	Preliminary	S/S
NDF140712	Middle American	Durango/Jalisco	Red	Advanced	S/S
ND112908	Middle American	Durango/Jalisco	Red	Preliminary	S/S
ND112947	Middle American	Durango/Jalisco	Red	Preliminary	S/S
ND112948	Middle American	Durango/Jalisco	Red	Preliminary	S/S
ND112949	Middle American	Durango/Jalisco	Red	Preliminary	S/S
ND112950	Middle American	Durango/Jalisco	Red	Preliminary	S/S
ND121949	Middle American	Durango/Jalisco	Red	Preliminary	S/S
ND060613	Middle American	Mesoamerican	Black	Advanced	S/S
ND060769	Middle American	Mesoamerican	Black	Advanced	S/S
ND071089	Middle American	Mesoamerican	Black	Advanced	S/S
ND071206	Middle American	Mesoamerican	Black	Advanced	S/S
ND071230	Middle American	Mesoamerican	Black	Advanced	S/S
ND071244	Middle American	Mesoamerican	Black	Advanced	S/S
ND071249	Middle American	Mesoamerican	Black	Advanced	S/S
ND071256	Middle American	Mesoamerican	Black	Advanced	S/S
ND071257	Middle American	Mesoamerican	Black	Advanced	S/S
ND071281	Middle American	Mesoamerican	Black	Advanced	S/S
ND071327	Middle American	Mesoamerican	Black	Advanced	S/S
ND071333	Middle American	Mesoamerican	Black	Advanced	S/S
ND071912	Middle American	Mesoamerican	Black	Advanced	S/S
ND081147	Middle American	Mesoamerican	Black	Advanced	S/S
ND081181	Middle American	Mesoamerican	Black	Advanced	S/S
ND081247	Middle American	Mesoamerican	Black	Advanced	S/S
ND081295	Middle American	Mesoamerican	Black	Advanced	S/S
ND081340	Middle American	Mesoamerican	Black	Advanced	S/S
ND081343	Middle American	Mesoamerican	Black	Advanced	S/S
ND132392	Middle American	Mesoamerican	Black	Advanced	S/S
ND132571	Middle American	Mesoamerican	Black	Advanced	S/S
ND132581	Middle American	Mesoamerican	Black	Advanced	S/S
ND132590	Middle American	Mesoamerican	Black	Advanced	S/S
ND132599	Middle American	Mesoamerican	Black	Advanced	S/S
ND132698	Middle American	Mesoamerican	Black	Advanced	S/S
ND132719	Middle American	Mesoamerican	Black	Advanced	S/S
NDF09302	Middle American	Mesoamerican	Black	Advanced	S/S
NDF120276	Middle American	Mesoamerican	Black	Advanced	S/S
NDF120287	Middle American	Mesoamerican	Black	Advanced	S/S
NDF120002	Middle American	Mesoamerican	Black	Preliminary	S/S
NDF12001	Middle American	Mesoamerican	Black	Preliminary	S/S
NDF120024	Middle American	Mesoamerican	Black	Preliminary	S/S
NDF120026	Middle American	Mesoamerican	Black	Preliminary	S/S
NDF120028	Middle American	Mesoamerican	Black	Preliminary	S/S
NDF120029	Middle American	Mesoamerican	Black	Preliminary	S/S
NDF120030	Middle American	Mesoamerican	Black	Preliminary	S/S
NDF120037	Middle American	Mesoamerican	Black	Preliminary	S/S
NDF120038	Middle American	Mesoamerican	Black	Preliminary	S/S
NDF120039	Middle American	Mesoamerican	Black	Preliminary	S/S
NDF120040	Middle American	Mesoamerican	Black	Preliminary	S/S
NDF120041	Middle American	Mesoamerican	Black	Preliminary	S/S
NDF120042	Middle American	Mesoamerican	Black	Preliminary	S/S
NDF120045	Middle American	Mesoamerican	Black	Preliminary	S/S
NDF120047	Middle American	Mesoamerican	Black	Preliminary	S/S
NDF120048	Middle American	Mesoamerican	Black	Preliminary	S/S
NDF120049	Middle American	Mesoamerican	Black	Preliminary	S/S
NDF120050	Middle American	Mesoamerican	Black	Preliminary	S/S
NDF120055	Middle American	Mesoamerican	Black	Preliminary	S/S
NDF120059	Middle American	Mesoamerican	Black	Preliminary	S/S
NDF120066	Middle American	Mesoamerican	Black	Preliminary	S/S
NDF120070	Middle American	Mesoamerican	Black	Preliminary	S/S
NDF120075	Middle American	Mesoamerican	Black	Preliminary	S/S
NDF120076	Middle American	Mesoamerican	Black	Preliminary	S/S
NDF120079	Middle American	Mesoamerican	Black	Preliminary	S/S
NDF120080	Middle American	Mesoamerican	Black	Preliminary	S/S
NDF120081	Middle American	Mesoamerican	Black	Preliminary	S/S
NDF120082	Middle American	Mesoamerican	Black	Preliminary	S/S
NDF120084	Middle American	Mesoamerican	Black	Preliminary	S/S
NDF120085	Middle American	Mesoamerican	Black	Preliminary	S/S
NDF120088	Middle American	Mesoamerican	Black	Preliminary	S/S
NDF120091	Middle American	Mesoamerican	Black	Preliminary	S/S
NDF120093	Middle American	Mesoamerican	Black	Preliminary	S/S
NDF120098	Middle American	Mesoamerican	Black	Preliminary	S/S
NDF120099	Middle American	Mesoamerican	Black	Preliminary	S/S
NDF120102	Middle American	Mesoamerican	Black	Preliminary	S/S
NDF120107	Middle American	Mesoamerican	Black	Preliminary	S/S
NDF120110	Middle American	Mesoamerican	Black	Preliminary	S/S
NDF120113	Middle American	Mesoamerican	Black	Preliminary	S/S
NDF120115	Middle American	Mesoamerican	Black	Preliminary	S/S
NDF120116	Middle American	Mesoamerican	Black	Preliminary	S/S
NDF120117	Middle American	Mesoamerican	Black	Preliminary	S/S
NDF120119	Middle American	Mesoamerican	Black	Preliminary	S/S
NDF120121	Middle American	Mesoamerican	Black	Preliminary	S/S
NDF120124	Middle American	Mesoamerican	Black	Preliminary	S/S
NDF120128	Middle American	Mesoamerican	Black	Preliminary	S/S
NDF120133	Middle American	Mesoamerican	Black	Preliminary	S/S
NDF120134	Middle American	Mesoamerican	Black	Preliminary	S/S
NDF120135	Middle American	Mesoamerican	Black	Preliminary	S/S
NDF120151	Middle American	Mesoamerican	Black	Preliminary	S/S
NDF120162	Middle American	Mesoamerican	Black	Preliminary	S/S
NDF120165	Middle American	Mesoamerican	Black	Preliminary	S/S
NDF120168	Middle American	Mesoamerican	Black	Preliminary	S/S
NDF120179	Middle American	Mesoamerican	Black	Preliminary	S/S
NDF120186	Middle American	Mesoamerican	Black	Preliminary	S/S
NDF120187	Middle American	Mesoamerican	Black	Preliminary	S/S
NDF120191	Middle American	Mesoamerican	Black	Preliminary	S/S
NDF120210	Middle American	Mesoamerican	Black	Preliminary	S/S
NDF120212	Middle American	Mesoamerican	Black	Preliminary	S/S
NDF120221	Middle American	Mesoamerican	Black	Preliminary	S/S
NDF120222	Middle American	Mesoamerican	Black	Preliminary	S/S
NDF120230	Middle American	Mesoamerican	Black	Preliminary	S/S
NDF120233	Middle American	Mesoamerican	Black	Preliminary	S/S
NDF120241	Middle American	Mesoamerican	Black	Preliminary	S/S
NDF120242	Middle American	Mesoamerican	Black	Preliminary	S/S
NDF120243	Middle American	Mesoamerican	Black	Preliminary	S/S
NDF120259	Middle American	Mesoamerican	Black	Preliminary	S/S
NDF120275	Middle American	Mesoamerican	Black	Preliminary	S/S
NDF120285	Middle American	Mesoamerican	Black	Preliminary	S/S
NDF120299	Middle American	Mesoamerican	Black	Preliminary	S/S
NDF120300	Middle American	Mesoamerican	Black	Preliminary	S/S
NDF120304	Middle American	Mesoamerican	Black	Preliminary	S/S
NDF120317	Middle American	Mesoamerican	Black	Preliminary	S/S
NDF120329	Middle American	Mesoamerican	Black	Preliminary	S/S
NDF120334	Middle American	Mesoamerican	Black	Preliminary	S/S
NDF120335	Middle American	Mesoamerican	Black	Preliminary	S/S
NDF120346	Middle American	Mesoamerican	Black	Preliminary	S/S
NDF120352	Middle American	Mesoamerican	Black	Preliminary	S/S
NDF120357	Middle American	Mesoamerican	Black	Preliminary	S/S
NDF120360	Middle American	Mesoamerican	Black	Preliminary	S/S
NDF120366	Middle American	Mesoamerican	Black	Preliminary	S/S
NDF120369	Middle American	Mesoamerican	Black	Preliminary	S/S
NDF120376	Middle American	Mesoamerican	Black	Preliminary	S/S
NDF120390	Middle American	Mesoamerican	Black	Preliminary	S/S
NDF120394	Middle American	Mesoamerican	Black	Preliminary	S/S
NDF120401	Middle American	Mesoamerican	Black	Preliminary	S/S
NDF120402	Middle American	Mesoamerican	Black	Preliminary	S/S
NDF120403	Middle American	Mesoamerican	Black	Preliminary	S/S
NDF120411	Middle American	Mesoamerican	Black	Preliminary	S/S
NDF120413	Middle American	Mesoamerican	Black	Preliminary	S/S
NDF120423	Middle American	Mesoamerican	Black	Preliminary	S/S
02_220_01N	Middle American	Mesoamerican	Navy	Advanced	S/S
ND070390	Middle American	Mesoamerican	Navy	Advanced	S/S
ND070612	Middle American	Mesoamerican	Navy	Advanced	S/S
ND070717	Middle American	Mesoamerican	Navy	Advanced	S/S
ND080742	Middle American	Mesoamerican	Navy	Advanced	S/S
ND080788	Middle American	Mesoamerican	Navy	Advanced	S/S
ND131705	Middle American	Mesoamerican	Navy	Advanced	S/S
ND131807	Middle American	Mesoamerican	Navy	Advanced	S/S
ND131905	Middle American	Mesoamerican	Navy	Advanced	S/S
ND131990	Middle American	Mesoamerican	Navy	Advanced	S/S
ND132049	Middle American	Mesoamerican	Navy	Advanced	S/S
ND132208	Middle American	Mesoamerican	Navy	Advanced	S/S
ND132234	Middle American	Mesoamerican	Navy	Advanced	S/S
ND070399	Middle American	Mesoamerican	Navy	Preliminary	S/S
ND120036	Middle American	Mesoamerican	Navy	Preliminary	S/S
ND122001	Middle American	Mesoamerican	Navy	Preliminary	S/S
ND122003	Middle American	Mesoamerican	Navy	Preliminary	S/S
ND122013	Middle American	Mesoamerican	Navy	Preliminary	S/S
ND122014	Middle American	Mesoamerican	Navy	Preliminary	S/S
ND122016	Middle American	Mesoamerican	Navy	Preliminary	S/S
ND122025	Middle American	Mesoamerican	Navy	Preliminary	S/S
ND122028	Middle American	Mesoamerican	Navy	Preliminary	S/S
ND122029	Middle American	Mesoamerican	Navy	Preliminary	S/S
ND122036	Middle American	Mesoamerican	Navy	Preliminary	S/S
ND122038	Middle American	Mesoamerican	Navy	Preliminary	S/S
ND122039	Middle American	Mesoamerican	Navy	Preliminary	S/S
ND122043	Middle American	Mesoamerican	Navy	Preliminary	S/S
ND122044	Middle American	Mesoamerican	Navy	Preliminary	S/S
ND122045	Middle American	Mesoamerican	Navy	Preliminary	S/S
ND122056	Middle American	Mesoamerican	Navy	Preliminary	S/S
ND122067	Middle American	Mesoamerican	Navy	Preliminary	S/S
ND122068	Middle American	Mesoamerican	Navy	Preliminary	S/S
ND122080	Middle American	Mesoamerican	Navy	Preliminary	S/S
ND122081	Middle American	Mesoamerican	Navy	Preliminary	S/S
ND122082	Middle American	Mesoamerican	Navy	Preliminary	S/S
ND122091	Middle American	Mesoamerican	Navy	Preliminary	S/S
ND122092	Middle American	Mesoamerican	Navy	Preliminary	S/S
ND122093	Middle American	Mesoamerican	Navy	Preliminary	S/S
ND122095	Middle American	Mesoamerican	Navy	Preliminary	S/S
ND122097	Middle American	Mesoamerican	Navy	Preliminary	S/S
ND122098	Middle American	Mesoamerican	Navy	Preliminary	S/S
ND122099	Middle American	Mesoamerican	Navy	Preliminary	S/S
ND122100	Middle American	Mesoamerican	Navy	Preliminary	S/S
ND122101	Middle American	Mesoamerican	Navy	Preliminary	S/S
ND122103	Middle American	Mesoamerican	Navy	Preliminary	S/S
ND122106	Middle American	Mesoamerican	Navy	Preliminary	S/S
ND122108	Middle American	Mesoamerican	Navy	Preliminary	S/S
ND122109	Middle American	Mesoamerican	Navy	Preliminary	S/S
ND122110	Middle American	Mesoamerican	Navy	Preliminary	S/S
ND122114	Middle American	Mesoamerican	Navy	Preliminary	S/S
ND122115	Middle American	Mesoamerican	Navy	Preliminary	S/S
ND122116	Middle American	Mesoamerican	Navy	Preliminary	S/S
ND122117	Middle American	Mesoamerican	Navy	Preliminary	S/S
ND122118	Middle American	Mesoamerican	Navy	Preliminary	S/S
ND122124	Middle American	Mesoamerican	Navy	Preliminary	S/S
ND122125	Middle American	Mesoamerican	Navy	Preliminary	S/S
ND122128	Middle American	Mesoamerican	Navy	Preliminary	S/S
ND122130	Middle American	Mesoamerican	Navy	Preliminary	S/S
ND122137	Middle American	Mesoamerican	Navy	Preliminary	S/S
ND122138	Middle American	Mesoamerican	Navy	Preliminary	S/S
ND122140	Middle American	Mesoamerican	Navy	Preliminary	S/S
ND122143	Middle American	Mesoamerican	Navy	Preliminary	S/S
ND122145	Middle American	Mesoamerican	Navy	Preliminary	S/S
ND122146	Middle American	Mesoamerican	Navy	Preliminary	S/S
ND122152	Middle American	Mesoamerican	Navy	Preliminary	S/S
ND122154	Middle American	Mesoamerican	Navy	Preliminary	S/S
ND122155	Middle American	Mesoamerican	Navy	Preliminary	S/S
ND122156	Middle American	Mesoamerican	Navy	Preliminary	S/S
ND122159	Middle American	Mesoamerican	Navy	Preliminary	S/S
ND122160	Middle American	Mesoamerican	Navy	Preliminary	S/S
ND122163	Middle American	Mesoamerican	Navy	Preliminary	S/S
ND122164	Middle American	Mesoamerican	Navy	Preliminary	S/S
ND122165	Middle American	Mesoamerican	Navy	Preliminary	S/S
ND122167	Middle American	Mesoamerican	Navy	Preliminary	S/S
ND122168	Middle American	Mesoamerican	Navy	Preliminary	S/S
ND122170	Middle American	Mesoamerican	Navy	Preliminary	S/S
ND122172	Middle American	Mesoamerican	Navy	Preliminary	S/S
ND122174	Middle American	Mesoamerican	Navy	Preliminary	S/S
ND122175	Middle American	Mesoamerican	Navy	Preliminary	S/S
